# Supplementary material for: Association Study of Mannose-Binding Lectin Levels and Genetic Variants in Lectin Pathway Proteins with Susceptibility to Age-Related Macular Degeneration: A Case-Control Study
Source: PLoS One. 2015 Jul 24;10(7):e0134107. doi: 10.1371/journal.pone.0134107 (PMC4514807; doi:10.1371/journal.pone.0134107)
Supplement: S1 File — (XLSX) [file pone.0134107.s001.xlsx]

## Sheet: Supporting information data fil
Case_1	Pair	Age	Sex	late_AMD_1	Neovascular_AMD_1	FCN2_rs3124952_986	FNC2_rs3124953_602	FCN2_rs3811140_557	FCN2_rs17514136_4	FCN2_rs17549193_6359	FCN2_rs7851696_6424	MBL_rs1800450_B	MBL_rs1800451_C	MBL_rs5030737_D	MBL_rs7096206_X	MBL_Genotype	Genotype_classification	MBL_ug/ml	MBL_500	MBL_100
1	1	65.1	Female	0	0	1	0	1	1	1	1	1	0	0	1	YB/XA	2	0	1	1
0	1	67	Female			2	1	0	1	1	0	1	0	0	0	YA/YB	1	0.422996	1	0
1	2	80.2	Female	1	1	1	0	0	1	1	0	0	0	0	0	YA/YA	0	4.63973	0	0
0	2	77.3	Female			2	1	0	1	1	0	0	0	0	1	YA/XA	0	1.79747	0	0
1	3	73.8	Male	0	0	1	1	1	0	0	1	0	0	0	1	YA/XA	0	0.886054	0	0
0	3	70.9	Male			2	0	0	2	2	0	0	0	0	2	XA/XA	1	2.25584	0	0
1	4	80	Female	1	1	2	2	0	0	0	0	0	0	1	1	YD/XA	2	0	1	1
0	4	80.6	Female			1	1	1	0	0	1	0	0	0	1	YA/XA	0	0.732612	0	0
1	5	84.1	Female	0	0	2	0	1	1	0	1	0	1	0	0	YA/YC	1	0.772227	0	0
0	5	85.4	Female			2	1	0	1	1	0	1	0	1	0	YB/YD	2	0	1	1
1	6	87.5	Male	1	0	1	0	0	1	1	0	0	0	0	1	YA/XA	0	2.19508	0	0
0	6	84.6	Male			0	0	1	0	1	1	0	0	2	0	YD/YD	2	0.00760573	1	1
1	7	90.1	Male	0	0	2	1	0	0	0	0	1	0	0	0	YA/YB	1	-0.000444978	1	0
0	7	89.1	Male			1	1	0	0	0	0	0	0	0	2	XA/XA	1	0.275474	1	0
1	8	82.4	Female	1	0	2	0	0	1	1	0	0	0	0	0	YA/YA	0	2.09041	0	0
0	8	79.2	Female			1	0	0	1	1	0	0	0	0	0	YA/YA	0	4.50794	0	0
1	9	82.4	Female	0	0	1	0	0	1	1	0	1	0	0	1	YB/XA	2	0	1	1
0	9	79	Female			1	0	0	1	1	0	0	0	0	1	YA/XA	0	1.0552	0	0
1	10	58.1	Female	1	0	1	1	0	0	0	0	0	0	0	0	YA/YA	0	3.61824	0	0
0	10	61.4	Female			1	0	0	1	1	0	0	0	0	0	YA/YA	0	3.40048	0	0
1	11	75.7	Female	1	1	1	0	0	1	0	0	0	0	0	1	YA/XA	0	1.95643	0	0
0	11	77.3	Female			2	1	0	1	1	0	0	0	0	0	YA/YA	0	1.52524	0	0
1	12	89.9	Female	0	0	0	0	1	0	0	1	0	0	1	1	YD/XA	2	0	1	1
0	12	89.1	Female			2	1	0	1	1	0	1	0	1	0	YB/YD	2	0.000759828	1	1
1	13	89.9	Female	1	0	1	0	1	1	1	1	0	0	0	2	XA/XA	1	0.348399	1	0
0	13	87.3	Female			2	0	0	2	2	0	1	0	0	1	YB/XA	2	0	1	1
1	14	89.9	Female	1	1	2	1	0	1	1	0	0	0	0	1	YA/XA	0	2.36833	0	0
0	14	85.7	Female			2	1	0	1	1	0	1	0	0	1	YB/XA	2	0	1	1
1	15	89.9	Female	1	1	0	1	0	1	1	0	1	0	0	0	YA/YB	1	0.349044	1	0
0	15	87	Female			2	1	0	1	1	0	0	0	1	0	YA/YD	1	0.49165	1	0
1	16	53.2	Female	0	0	0	0	1	0	0	1	0	0	1	1	YD/XA	2	0.0561171	1	1
0	16	50.4	Female			1	0	0	0	0	0	0	0	1	0	YA/YD	1	0.811036	0	0
1	17	82.1	Male	0	0	0	0	0	0	0	0	0	0	1	0	YA/YD	1	1.33335	0	0
0	17	78.8	Male			1	0	1	1	1	1	0	0	0	0	YA/YA	0	0.640504	0	0
1	18	85.8	Male	0	0	1	0	0	1	1	0	0	1	0	0	YA/YC	1	0.433048	1	0
0	18	83.5	Male			2	1	0	1	1	0	1	0	0	1	YB/XA	2	0	1	1
1	19	85.2	Male	0	0	1	1	0	0	0	0	0	0	0	1	YA/XA	0	0.230176	1	0
0	19	81.1	Male			1	1	1	0	0	1	0	0	0	1	YA/XA	0	1.6142	0	0
1	20	68.6	Female	0	0	0	0	1	0	0	1	0	0	0	1	YA/XA	0	0.178619	1	0
0	20	70	Female			1	1	0	0	0	0	0	0	0	0	YA/YA	0	4.08783	0	0
1	21	75.2	Female	0	0	0	0	0	0	0	0	0	0	0	1	YA/XA	0	1.87294	0	0
0	21	76.3	Female			2	0	0	2	2	0	0	0	0	0	YA/YA	0	1.00287	0	0
1	22	67.3	Male	0	0	2	1	0	0	0	0	1	0	0	0	YA/YB	1	0.301054	1	0
0	22	65.7	Male			0	0	2	0	0	2	0	0	0	2	XA/XA	1	0.127736	1	0
1	23	80.7	Female	1	1	1	0	0	1	1	0	1	0	0	0	YA/YB	1	0.298646	1	0
0	23	77	Female			1	1	0	0	1	0	0	0	0	0	YA/YA	0	1.95041	0	0
1	24	62.7	Female	1	1	1	0	0	1	1	0	0	0	0	1	YA/XA	0	0.459621	1	0
0	24	57.8	Female			1	0	0	1	1	0	0	0	0	1	YA/XA	0	2.84756	0	0
1	25	86.2	Male	0	0	1	1	1	0	0	1	0	0	1	1	YD/XA	2	0.0447894	1	1
0	25	82.7	Male			1	1	1	0	1	0	0	0	0	2	XA/XA	1	0.0329433	1	1
1	26	79	Male	0	0	1	1	1	0	1	0	0	0	0	0	YA/YA	0	4.55559	0	0
0	26	75.9	Male			1	1	0	0	0	0	1	0	0	1	YB/XA	2	0.00138503	1	1
1	27	81.6	Female	0	0	0	0	1	0	1	0	0	0	0	0	YA/YA	0	1.3365	0	0
0	27	77.2	Female			2	1	0	1	2	0	0	0	0	0	YA/YA	0	1.69578	0	0
1	28	81.7	Male	0	0	1	1	1	0	0	1	1	0	0	0	YA/YB	1	0.191867	1	0
0	28	77.2	Male			2	2	0	0	0	0	0	1	0	0	YA/YC	1	0.872815	0	0
1	29	81.7	Male	1	1	1	1	0	0	0	0	0	0	1	0	YA/YD	1	1.01039	0	0
0	29	79.2	Male			2	1	0	1	1	0	0	0	0	1	YA/XA	0	1.08415	0	0
1	30	64.8	Female	0	0	0	0	1	0	0	1	1	0	0	0	YA/YB	1	0.159991	1	0
0	30	64.2	Female			1	1	0	0	0	0	1	0	0	0	YA/YB	1	0.0560299	1	1
1	31	64.8	Female	1	0	1	0	0	1	1	0	0	0	0	0	YA/YA	0	0.963301	0	0
0	31	69	Female			1	1	1	0	0	1	1	0	0	0	YA/YB	1	0.311292	1	0
1	32	70.3	Female	1	1	1	1	0	0	0	0	0	0	0	0	YA/YA	0	1.19022	0	0
0	32	73.2	Female			2	2	0	0	0	0	0	0	0	1	YA/XA	0	1.41013	0	0
1	33	81.3	Female	0	0	1	1	0	0	0	0	1	0	0	0	YA/YB	1	0.33385	1	0
0	33	78.2	Female			0	0	0	0	0	0	0	0	0	1	YA/XA	0	0.334464	1	0
1	34	63.9	Female	1	0	2	0	0	2	2	0	0	0	0	1	YA/XA	0	0.736092	0	0
0	34	68.7	Female			1	0	0	1	1	0	1	0	0	1	YB/XA	2	0	1	1
1	35	72.7	Male	0	0	2	1	0	1	1	0	1	0	0	0	YA/YB	1	0.15999	1	0
0	35	68	Male			1	0	0	1	1	0	0	0	1	0	YA/YD	1	0.593102	0	0
1	36	79.1	Male	0	0	2	2	0	0	0	0	0	0	0	0	YA/YA	0	2.29968	0	0
0	36	78.1	Male			0	0	0	0	0	0	1	0	0	0	YA/YB	1	0.192723	1	0
1	37	68.2	Female	1	1	1	0	1	0	0	1	1	0	0	0	YA/YB	1	0.458928	1	0
0	37	66.9	Female			0	0	0	0	0	0	0	0	1	1	YD/XA	2	0.0651413	1	1
1	38	73.7	Female	1	0	2	1	0	1	0	0	0	0	0	0	YA/YA	0	1.23792	0	0
0	38	70.4	Female			1	1	1	0	0	1	0	0	1	1	YD/XA	2	0.219913	1	0
1	39	66.8	Female	0	0	0	0	1	0	1	0	0	0	0	0	YA/YA	0	4.5227	0	0
0	39	69.9	Female			0	0	2	0	0	2	0	0	1	1	YD/XA	2	0.10364	1	0
1	40	62.4	Female	1	1	2	1	0	1	1	0	0	0	0	2	XA/XA	1	0.0829242	1	1
0	40	60	Female			1	0	0	1	1	0	0	0	0	0	YA/YA	0	1.0956	0	0
1	41	80.4	Male	0	0	0	0	1	0	0	1	1	0	0	0	YA/YB	1	0.455182	1	0
0	41	75.7	Male			1	1	1	0	0	1	1	0	0	0	YA/YB	1	0.324499	1	0
1	42	73.2	Female	0	0	2	0	0	2	2	0	0	0	0	1	YA/XA	0	0.462524	1	0
0	42	72.7	Female			1	0	0	1	1	0	2	0	0	0	YB/YB	2	0.000606976	1	1
1	43	89.9	Male	0	0	2	0	0	1	1	0	0	0	0	1	YA/XA	0	1.40586	0	0
0	43	87.3	Male			0	1	2	0	0	2	0	0	0	0	YA/YA	0	2.46919	0	0
1	44	88.6	Female	1	1	1	1	0	0	0	0	0	0	0	0	YA/YA	0	2.14722	0	0
0	44	89.6	Female			1	0	0	1	1	1	0	0	0	0	YA/YA	0	2.56353	0	0
1	45	78.7	Male	0	0	1	0	0	1	1	0	2	0	0	0	YB/YB	2	0	1	1
0	45	79.6	Male			1	1	0	0	1	0	1	0	0	0	YA/YB	1	0.290092	1	0
1	46	75.9	Male	0	0	1	1	0	0	0	0	1	0	0	0	YA/YB	1	0.197372	1	0
0	46	71.6	Male			1	0	1	1	1	1	0	0	0	1	YA/XA	0	1.03134	0	0
1	47	71.1	Male	1	1	0	0	0	0	0	0	1	0	0	1	YB/XA	2	0	1	1
0	47	74.7	Male			2	0	0	2	2	0	0	0	1	0	YA/YD	1	0.896024	0	0
1	48	61.3	Female	0	0	1	1	0	0	0	0	0	0	0	0	YA/YA	0	1.49492	0	0
0	48	64.3	Female			2	1	0	1	1	0	0	0	0	1	YA/XA	0	0.537391	0	0
1	49	74.8	Male	0	0	0	0	0	0	0	0	0	0	0	0	YA/YA	0	3.92632	0	0
0	49	70.1	Male			0	0	1	0	0	1	0	0	0	1	YA/XA	0	2.46774	0	0
1	50	70.4	Female	0	0	1	0	0	1	1	0	0	0	0	0	YA/YA	0	0.338994	1	0
0	50	67.1	Female			1	1	1	0	0	1	0	0	0	0	YA/YA	0	2.21361	0	0
1	51	71.4	Male	1	1	1	0	0	1	1	0	0	0	1	1	YD/XA	2	0	1	1
0	51	70.3	Male			0	0	0	0	0	0	1	0	0	0	YA/YB	1	0.215072	1	0
1	52	83	Male	1	0	2	2	0	0	0	0	1	0	1	0	YB/YD	2	0	1	1
0	52	80.1	Male			1	0	0	1	1	0	0	0	0	1	YA/XA	0	3.55593	0	0
1	53	78.4	Female	1	1	1	1	0	0	0	0	0	0	0	1	YA/XA	0	0.963191	0	0
0	53	74.6	Female			1	0	0	1	1	0	0	0	0	0	YA/YA	0	2.66181	0	0
1	54	77.9	Female	0	0	1	0	0	1	1	0	0	0	0	0	YA/YA	0	2.06671	0	0
0	54	77	Female			1	1	0	0	0	0	1	0	0	0	YA/YB	1	0.13085	1	0
1	55	66.7	Female	0	0	1	1	0	0	0	0	0	0	0	0	YA/YA	0	2.03383	0	0
0	55	62.4	Female			2	1	0	1	1	0	1	0	0	0	YA/YB	1	0.331035	1	0
1	56	88.5	Male	1	0	0	0	0	0	0	0	0	0	0	0	YA/YA	0	2.2826	0	0
0	56	84.6	Male			1	1	0	0	0	0	0	0	1	1	YD/XA	2	0.0222668	1	1
1	57	79.3	Female	1	0	2	0	0	2	2	0	0	0	0	0	YA/YA	0	2.79045	0	0
0	57	74.3	Female			0	0	1	0	0	1	1	0	1	0	YB/YD	2	0.00122942	1	1
1	58	77.1	Male	0	0	0	0	0	0	0	0	0	0	1	0	YA/YD	1	0.750215	0	0
0	58	73.4	Male			0	0	0	0	0	0	0	0	0	0	YA/YA	0	4.92988	0	0
1	59	77.1	Male	1	1	1	0	0	1	1	0	0	1	0	0	YA/YC	1	0.868073	0	0
0	59	73.4	Male			1	0	0	1	1	0	0	0	2	0	YD/YD	2	0	1	1
1	60	77.1	Male	1	1	1	1	0	0	0	0	0	0	0	1	YA/XA	0	2.79219	0	0
0	60	73.1	Male			0	0	0	0	0	0	1	0	0	0	YA/YB	1	0.381404	1	0
1	61	55.9	Female	0	0	1	1	1	0	0	1	2	0	0	0	YB/YB	2	0	1	1
0	61	52.8	Female			2	1	0	1	1	0	0	1	0	1	YC/XA	2	0	1	1
1	62	81.8	Female	1	1	0	0	1	0	1	0	0	0	0	1	YA/XA	0	0.841801	0	0
0	62	83.9	Female			0	0	0	0	0	0	1	0	1	0	YB/YD	2	0	1	1
1	63	73.1	Female	0	0	2	0	0	1	1	0	0	0	1	1	YD/XA	2	0	1	1
0	63	69.8	Female			1	1	1	0	0	1	0	0	0	0	YA/YA	0	1.76855	0	0
1	64	80	Male	1	1	0	0	0	0	0	0	0	0	0	1	YA/XA	0	0.479132	1	0
0	64	78.8	Male			2	0	0	2	2	0	0	0	0	0	YA/YA	0	0.822593	0	0
1	65	80	Male	1	1	1	1	0	0	0	0	0	0	2	0	YD/YD	2	0	1	1
0	65	83.1	Male			2	0	0	2	2	0	0	0	0	0	YA/YA	0	1.67544	0	0
1	66	75.6	Female	0	0	2	1	0	1	1	0	1	1	0	1	YB/YC	2	0	1	1
0	66	71.2	Female			0	0	0	0	0	0	0	0	0	2	XA/XA	1	0.276588	1	0
1	67	81.1	Female	1	1	2	2	0	0	0	0	1	0	0	0	YA/YB	1	0.0955042	1	1
0	67	78.6	Female			2	1	0	1	1	0	0	0	0	0	YA/YA	0	3.28222	0	0
1	68	70.1	Female	0	0	1	1	0	0	0	0	0	0	0	0	YA/YA	0	2.37661	0	0
0	68	72	Female			0	0	0	0	0	0	0	0	0	0	YA/YA	0	2.00603	0	0
1	69	77.3	Male	1	1	0	0	1	0	0	1	0	0	1	0	YA/YD	1	1.57589	0	0
0	69	76.7	Male			0	0	2	0	0	2	0	0	1	0	YA/YD	1	1.34042	0	0
1	70	71.2	Female	1	0	0	0	1	0	0	0	1	1	0	1	YB/YC	2	0	1	1
0	70	71.5	Female			0	0	1	0	0	1	0	0	0	0	YA/YA	0	1.73703	0	0
1	71	87.9	Male	0	0	2	1	0	1	1	0	0	0	0	1	YA/XA	0	1.42236	0	0
0	71	84.9	Male			1	1	0	0	0	0	0	0	0	0	YA/YA	0	1.63156	0	0
1	72	83.1	Male	1	1	0	0	0	0	0	0	0	0	0	1	YA/XA	0	1.20773	0	0
0	72	82.7	Male			1	1	1	0	0	1	0	0	0	1	YA/XA	0	0.506484	0	0
1	73	67.5	Female	1	1	2	1	0	1	1	0	0	0	1	0	YA/YD	1	1.15838	0	0
0	73	72.1	Female			0	0	0	0	0	0	0	0	0	1	YA/XA	0	0.633461	0	0
1	74	76	Male	1	1	1	0	1	1	1	1	1	0	1	0	YB/YD	2	0	1	1
0	74	77.5	Male			1	0	0	1	1	0	1	0	0	0	YA/YB	1	0.202626	1	0
1	75	74.1	Male	0	0	1	0	0	0	0	0	0	0	0	1	YA/XA	0	0.945269	0	0
0	75	70.5	Male			2	0	0	2	2	0	1	0	0	1	YB/XA	2	0.0240319	1	1
1	76	74.1	Male	1	1	2	1	0	0	0	0	0	0	0	0	YA/YA	0	1.73759	0	0
0	76	72.5	Male			1	0	0	1	1	0	1	0	0	0	YA/YB	1	0.213401	1	0
1	77	59.4	Female	1	0	0	0	1	0	0	1	1	0	0	0	YA/YB	1	0.0204036	1	1
0	77	59.1	Female			1	0	1	0	0	1	0	0	0	1	YA/XA	0	1.44189	0	0
1	78	64.7	Female	1	1	2	1	0	1	1	0	0	0	0	0	YA/YA	0	2.3523	0	0
0	78	65.7	Female			0	0	0	0	0	0	0	0	0	1	YA/XA	0	1.32629	0	0
1	79	77.3	Female	0	0	0	0	1	0	0	1	0	0	1	0	YA/YD	1	0.240834	1	0
0	79	80.6	Female			1	0	0	1	1	0	0	0	0	1	YA/XA	0	1.23778	0	0
1	80	66.1	Female	0	0	2	1	0	0	0	0	0	0	0	0	YA/YA	0	1.54432	0	0
0	80	70.8	Female			1	0	1	1	1	1	0	0	0	0	YA/YA	0	1.17067	0	0
1	81	86.5	Female	0	0	2	1	0	1	1	0	1	0	0	1	YB/XA	2	0	1	1
0	81	85.2	Female			0	0	0	0	0	0	0	0	1	1	YD/XA	2	0.0141205	1	1
1	82	65	Female	1	1	1	0	0	1	1	0	0	0	0	1	YA/XA	0	0.359664	1	0
0	82	65.8	Female			1	0	1	1	1	1	0	0	0	0	YA/YA	0	1.64168	0	0
1	83	79.8	Female	1	0	0	0	0	0	0	0	0	0	0	0	YA/YA	0	1.22298	0	0
0	83	75.2	Female			1	0	0	1	1	0	0	0	0	1	YA/XA	0	0.718036	0	0
1	84	75.4	Male	0	0	1	0	0	1	1	0	1	0	0	0	YA/YB	1	0.471935	1	0
0	84	70.9	Male			2	0	0	2	2	0	1	0	0	0	YA/YB	1	0.225502	1	0
1	85	86.2	Female	1	0	0	0	1	0	1	0	0	0	0	0	YA/YA	0	1.84077	0	0
0	85	91	Female			2	1	0	0	0	0	0	0	0	1	YA/XA	0	2.70239	0	0
1	86	82	Male	0	0	1	0	0	1	1	0	0	0	0	0	YA/YA	0	1.32067	0	0
0	86	78.5	Male			2	1	0	0	0	0	0	0	0	1	YA/XA	0	2.27013	0	0
1	87	66.1	Male	0	0	0	0	0	0	0	0	0	0	0	0	YA/YA	0	3.633	0	0
0	87	67.6	Male			2	0	0	2	2	0	0	1	1	0	YC/YD	2	0	1	1
1	88	69.4	Female	1	1	0	0	0	0	0	0	0	0	0	1	YA/XA	0	3.11572	0	0
0	88	70.4	Female			1	0	0	1	1	0	0	0	0	1	YA/XA	0	1.77234	0	0
1	89	81.1	Male	0	0	2	0	0	2	2	0	0	0	0	0	YA/YA	0	3.72441	0	0
0	89	76.4	Male			1	1	0	0	1	0	0	0	0	0	YA/YA	0	3.12518	0	0
1	90	81.1	Male	1	0	1	1	0	0	0	1	0	0	0	1	YA/XA	0	1.38289	0	0
0	90	76.9	Male			1	0	1	1	1	0	0	0	0	0	YA/YA	0	0.95394	0	0
1	91	59.2	Male	0	0	1	1	1	0	0	1	0	0	0	1	YA/XA	0	1.92587	0	0
0	91	59.5	Male			1	0	0	1	1	0	0	0	0	0	YA/YA	0	2.7589	0	0
1	92	73.3	Female	0	0	2	0	0	2	2	0	1	0	0	0	YA/YB	1	0.349262	1	0
0	92	73.5	Female			1	0	0	1	1	0	0	0	1	0	YA/YD	1	0.500789	0	0
1	93	66.4	Female	0	0	2	1	0	1	1	0	0	0	1	1	YD/XA	2	0	1	1
0	93	68.1	Female			2	0	0	2	2	0	0	0	0	1	YA/XA	0	0.964383	0	0
1	94	62	Female	0	0	1	0	0	1	1	0	0	0	0	1	YA/XA	0	0.802447	0	0
0	94	64.9	Female			2	0	0	2	2	0	0	0	0	1	YA/XA	0	0.138974	1	0
1	95	82.9	Female	1	0	2	1	0	1	1	0	0	0	1	0	YA/YD	1	0.596136	0	0
0	95	80.6	Female			1	0	1	1	1	1	0	0	1	0	YA/YD	1	0.846001	0	0
1	96	73.5	Female	0	0	1	1	0	0	0	0	1	0	0	0	YA/YB	1	0.100397	1	0
0	96	68.6	Female			1	1	0	0	0	0	0	1	0	0	YA/YC	1	0.112333	1	0
1	97	78.1	Female	0	0	1	1	0	0	0	0	0	1	0	0	YA/YC	1	0.324876	1	0
0	97	74.2	Female			1	0	0	1	1	0	0	0	1	0	YA/YD	1	2.30908	0	0
1	98	84.7	Female	1	1	1	0	0	1	1	0	0	0	1	0	YA/YD	1	1.35329	0	0
0	98	85.5	Female			1	0	0	1	1	0	0	0	0	1	YA/XA	0	2.84047	0	0
1	99	90.2	Male	1	1	1	0	0	1	1	0	1	0	0	0	YA/YB	1	0.344395	1	0
0	99	86.9	Male			1	0	1	1	1	1	2	0	0	0	YB/YB	2	0	1	1
1	100	66.3	Female	1	0	1	1	0	0	0	0	0	0	0	0	YA/YA	0	2.38843	0	0
0	100	69.7	Female			2	1	0	1	1	0	1	0	0	1	YB/XA	2	0	1	1
1	101	84.2	Female	1	0	2	2	0	0	0	0	1	0	0	0	YA/YB	1	1.30677	0	0
0	101	79.9	Female			0	0	0	0	0	0	2	0	0	0	YB/YB	2	0	1	1
1	102	78.1	Male	0	0	2	0	0	1	1	0	0	0	1	0	YA/YD	1	0.623916	0	0
0	102	74.5	Male			0	0	1	0	0	1	0	0	1	0	YA/YD	1	1.07056	0	0
1	103	81.2	Female	1	1	1	0	1	0	0	1	0	0	0	1	YA/XA	0	1.44897	0	0
0	103	80.6	Female			2	2	0	0	0	0	0	0	0	0	YA/YA	0	5.02228	0	0
1	104	89.4	Female	1	1	1	1	0	0	0	0	1	0	0	0	YA/YB	1	0.541353	0	0
0	104	87.1	Female			2	1	0	0	0	0	0	0	0	1	YA/XA	0	0.59222	0	0
1	105	75.4	Female	0	0	1	0	0	1	1	0	0	1	0	0	YA/YC	1	0.270973	1	0
0	105	71.6	Female			2	2	0	0	0	0	1	0	0	1	YB/XA	2	0	1	1
1	106	71.3	Female	1	0	1	0	0	1	1	0	0	0	0	0	YA/YA	0	0.956955	0	0
0	106	73.9	Female			0	0	1	0	0	1	0	0	0	2	XA/XA	1	0.2829	1	0
1	107	80.5	Female	1	0	1	1	1	0	0	1	0	0	0	2	XA/XA	1	0.124536	1	0
0	107	77	Female			1	0	0	1	1	0	0	0	1	0	YA/YD	1	1.10818	0	0
1	108	80.9	Female	1	1	1	0	0	0	1	0	0	0	1	0	YA/YD	1	0.72104	0	0
0	108	83.4	Female			1	1	0	0	0	0	0	0	0	1	YA/XA	0	0.822658	0	0
1	109	79.1	Female	0	0	0	0	0	0	0	0	1	0	0	0	YA/YB	1	0.127213	1	0
0	109	81.8	Female			2	0	0	2	2	0	0	0	2	0	YD/YD	2	0	1	1

## Sheet: Explanations
MBL level ug/ml
MBL < 0.5ug/ml (MBL_500)	<0.5 ug/ml = 1
MBL < 0.1ug/ml (MBL_100)	<0.1 ug/ml = 1
MBL_genotype
MBL_rs7096206_X	mutation in promoter region			0=wildtype
MBL_rs1800450_B	mutation in exon 1 region (B)			0=wildtype
MBL_rs1800451_C	mutation in exon 1 region (C)			0=wildtype
MBL_rs5030737_D	mutation in exon 1 region (D)			0=wildtype
Genotype_classification	commonly used classification of MBL genotype, 2=low producing genotype, 1=intermediate producing genotype, 0= high producing genotype;
FCN2_rs3124952_986	0=wildtype
FNC2_rs3124953_602	0=wildtype
FCN2_rs3811140_557	0=wildtype
FCN2_rs17514136_4	0=wildtype
FCN2_rs17549193_6359	0=wildtype
FCN2_rs7851696_6424	0=wildtype
